# Supplementary material for: Conserved and specialized features of thalamocortical wiring revealed by single-cell projection mapping in mouse and marmoset
Source: bioRxiv. 2026 Jul 8:2026.07.07.736957. Preprint. [Version 1] doi: 10.64898/2026.07.07.736957 (PMC13371098; doi:10.64898/2026.07.07.736957)
Supplement: Supplement 6 — Supplementary File 1: zip file containing dissection slice images for the BARseq experiments [file media-6.zip]

Archive with 9 entries (6 files):
- Supplementary File 1/
- Supplementary File 1/Marmoset Dissections/
- Supplementary File 1/Marmoset Dissections/Alto_mapseq_dissection_annotations.pdf
- Supplementary File 1/Marmoset Dissections/Hazelnut_dissection_plan_annotated.pdf
- Supplementary File 1/Marmoset Dissections/scan_xiaoyin.chen_2025-11-23-15-28-00.pdf
- Supplementary File 1/Marmoset Dissections/tissue printout.pdf
- Supplementary File 1/Mouse Dissections/
- Supplementary File 1/Mouse Dissections/818353_dissection_annotation.pdf
- Supplementary File 1/Mouse Dissections/839168_dissection_annotation.pdf
