# Supplementary material for: Conserved and specialized features of thalamocortical wiring revealed by single-cell projection mapping in mouse and marmoset
Source: bioRxiv. 2026 Jul 8:2026.07.07.736957. Preprint. [Version 1] doi: 10.64898/2026.07.07.736957 (PMC13371098; doi:10.64898/2026.07.07.736957)
Supplement: Supplement 7 — Supplementary File 2: zip file containing flatmap representations of all matched neurons to (Córdoba-Claros et al., 2025b) [file media-7.zip]

Archive with 14 entries (13 files):
- Supplementary File 2/
- Supplementary File 2/case04L_11L_19R_21R.jpg
- Supplementary File 2/case04L_11L_19R_21Rrandom.ai
- Supplementary File 2/case04L_11L_19R_21Rrandom.jpg
- Supplementary File 2/case13L.ai
- Supplementary File 2/case13L.jpg
- Supplementary File 2/case22L.jpg
- Supplementary File 2/case22Lrandom.ai
- Supplementary File 2/case22Lrandom.jpg
- Supplementary File 2/case22R.jpg
- Supplementary File 2/case22Rrandom.jpg
- Supplementary File 2/case28L.jpg
- Supplementary File 2/case28Lrandom.ai
- Supplementary File 2/case28L_random.jpg
